# Supplementary material for: Detection of PRKAR1A gene mutations in sporadic cardiac myxomas: a study of 24 cases
Source: Virchows Arch. 2025 Feb 18;486(3):511–9. doi: 10.1007/s00428-025-04049-x (PMC11950028; doi:10.1007/s00428-025-04049-x)
Supplement: Supplementary file 1 — Supplementary file1 (XLSX 19 KB) [file 428_2025_4049_MOESM1_ESM.xlsx]

## Sheet: Supplementary Table 1
Target region PRKAR1A	Ion AmpliSeq Fwd primers	Ion AmpliSeq Rev primers	Amplicon length
Exon 2-1	TCCCTGTGAATCAGTTGTCT	GCACAATAGAATCTTTGAGCAG	215
Exon 2-2	GTGAGCTCTACGTCCAGAAG	CAACTGTCACAATCACCTCATC	169
Exon 3-1	GCCGAAGGATCTCATTTTGC	CTTTAACCACTGGGTTGGGTG	140
Exon 3-2	CAGACTCAAGGGAGGATGAG	AAGTGGGTCCCAAAAGCATCC	172
Exon 4	GGAATTGTCATTTGACCTTCAG	AACAATTTGGGATCACACCC	184
Exon 5	TCACCAGATGACAGTCTGGG	TATTGCATGCTCCAGAGGCC	187
Exon 6	TCACAGTACCACTGTAAAATAAG	CTTATTGCTCGGAAGCGATC	217
Exon 7-1	GATGTCACTTGCACTTTAGG	TTTGACAGTGGCTGCTCTCG	118
Exon 7-2	TGAATGGGCAACCAGTGTTG	CACACTCTCAAACACCATGG	173
Exon 8	ACACGTCTTGGGGATATCAC	AGGCTTTTCCCAAGTCCATC	180
Exon 9-1	TGGGCATGGCTATTTGGTTG	AAGAACTCATCCCCTGGTTC	207
Exon 9-2	GTCTCTGGACAAGTGGGAAC	TCCCTCTTAGAGCGTACAAC	208
Exon 10	CCTGGGTTTGAGAGTGTGTG	CTGAGAGGTGACTTAAAGAAACC	187
Exon 11-1	CAGAAGTGCACTGCTTTAAGG	GTCTGAGCATGGGCCAAGAAC	189
Exon 11-2	TGCCACAGTTGTTGCTCGTG	GTTTGCATGAGTGAAGCATGG	199

## Sheet: Supplementary Table 2
smMIP probes	Probe strand	MIP sequence
PRKAR1A_EX2_2_S	Sense	GCGCTGCTCAAAGATTCTATTGTGNNNNNNNNCTTCAGCTTCCCGATATCCGACGGTAGTGTATAGTTTATACAAGCA
PRKAR1A_EX2_3_A	Antisense	GAAAAAAACACACACATGCTTGTANNNNNNNNCTTCAGCTTCCCGATATCCGACGGTAGTGTCACAACTGCACAATAG
PRKAR1A_EX2_1_S	Sense	ATAAATGTGGGGAGATGATGAGGNNNNNNNNCTTCAGCTTCCCGATATCCGACGGTAGTGTGAGCTCTACGTCCAGAA
PRKAR1A_EX2_4_A	Antisense	TTGAGCAGCGCTTGAATGTTATNNNNNNNNCTTCAGCTTCCCGATATCCGACGGTAGTGTGTAACAACTGTCACAATC
PRKAR1A_EX3_3_A	Antisense	CGGCATGTAAAGCTGGCANNNNNNNNCTTCAGCTTCCCGATATCCGACGGTAGTGTTTAACCACTGGGTTGGGTGGAG
PRKAR1A_EX3_1_S	Sense	CAGTGGTTAAAGGTAGGAGGCGNNNNNNNNCTTCAGCTTCCCGATATCCGACGGTAGTGTATGCCGAAGGATCTCATT
PRKAR1A_EX3_2_S	Sense	GATATTTGAATATCGGGGGGNNNNNNNNCTTCAGCTTCCCGATATCCGACGGTAGTGTAGACTCAAGGGAGGATGAGA
PRKAR1A_EX3_4_A	Antisense	GCACCTCGTCGCCTCCTACCNNNNNNNNCTTCAGCTTCCCGATATCCGACGGTAGTGTGATTCATTCATCAAAGGAGA
PRKAR1A_EX3_5_A	Antisense	CGTGTAGACCTCAGCGCTGATANNNNNNNNCTTCAGCTTCCCGATATCCGACGGTAGTGTCACCCTGTTTTGTATTTT
PRKAR1A_EX3_6_A	Antisense	AGGATGCCGCATCTTCCTCNNNNNNNNCTTCAGCTTCCCGATATCCGACGGTAGTGTTTGTACAGGATGGATGAAGTT
PRKAR1A_EX4_1_S	Sense	GAACAGGCTCTTTCTTAACACTNNNNNNNNCTTCAGCTTCCCGATATCCGACGGTAGTGTTGGAATTGTCATTTGACC
PRKAR1A_EX4_2_A	Antisense	CTAGAAAAGAACTGAAGGTCAANNNNNNNNCTTCAGCTTCCCGATATCCGACGGTAGTGTTACTTGAAAAATAGTGTT
PRKAR1A_EX5_1_S	Sense	GTTACGGGAGAGGAGGCGAGNNNNNNNNCTTCAGCTTCCCGATATCCGACGGTAGTGTAGAGACATGTGAAATGTAAC
PRKAR1A_EX5_2_A	Antisense	GAGAGAAGGCCTCGTGTTACATTNNNNNNNNCTTCAGCTTCCCGATATCCGACGGTAGTGTAAATCCTCTAGTCTCGC
PRKAR1A_EX6_1_S	Sense	GTGATTGATCAAGGAGAGACGGNNNNNNNNCTTCAGCTTCCCGATATCCGACGGTAGTGTCACACTCTCACAGTACCA
PRKAR1A_EX6_3_A	Antisense	GTTAGAAGCATATTCCAAATTAAANNNNNNNNCTTCAGCTTCCCGATATCCGACGGTAGTGTCTCGGAAGCGATCAAT
PRKAR1A_EX6_2_S	Sense	GATTTTGAAGGGTCATTACATCCCNNNNNNNNCTTCAGCTTCCCGATATCCGACGGTAGTGTTTTAGGTGATGAAGGG
PRKAR1A_Ex7_5_A	Antisense	ATGTTAAAAACCCTCAAACCTTTNNNNNNNNCTTCAGCTTCCCGATATCCGACGGTAGTGTGTTCCATAAATCAAAGC
PRKAR1A_EX7_1_S	Sense	CGAGAGCAGCCACTGTCAAAGCAANNNNNNNNCTTCAGCTTCCCGATATCCGACGGTAGTGTAGTGTTTGTATCTAGA
PRKAR1A_EX7_2_S	Sense	GTAAGAGACCATGGTGTTTNNNNNNNNCTTCAGCTTCCCGATATCCGACGGTAGTGTCAGTGTTGGGGAAGGAGGGAG
PRKAR1A_EX7_4_A	Antisense	TTCTCCAAAGCTCCCTCCNNNNNNNNCTTCAGCTTCCCGATATCCGACGGTAGTGTAAATCACACTCTCAAACACCAT
PRKAR1A_EX8_2_A	Antisense	CACCACATAATGCTATGGAATAANNNNNNNNCTTCAGCTTCCCGATATCCGACGGTAGTGTTTAACACACTTTACAAC
PRKAR1A_EX8_1_S	Sense	GCTAGTATGTGAGATACCCCTGNNNNNNNNCTTCAGCTTCCCGATATCCGACGGTAGTGTATTACACGTCTTGGGGAT
PRKAR1A_EX9_3_A	Antisense	GGTGCTGTTATAAAGGTAAAAAGNNNNNNNNCTTCAGCTTCCCGATATCCGACGGTAGTGTCTCCCTGCACCACAATC
PRKAR1A_EX9_1_S	Sense	GAGAACCAGGGGATGAGTTCNNNNNNNNCTTCAGCTTCCCGATATCCGACGGTAGTGTAGCACCAAATAATACAGAGC
PRKAR1A_Ex9_5_A	Antisense	TAACTGCTCTGTATTATTTGNNNNNNNNCTTCAGCTTCCCGATATCCGACGGTAGTGTCTCCCTGCACCACAATCTTC
PRKAR1A_Ex9_6_A	Antisense	ACTCTGAAAGACAAGAATCAAAATNNNNNNNNCTTCAGCTTCCCGATATCCGACGGTAGTGTAAGAACTCATCCCCTG
PRKAR1A_EX9_4_A	Antisense	AGCTACCGTAAGACGTTCCCACTTNNNNNNNNCTTCAGCTTCCCGATATCCGACGGTAGTGTTTTACCTCTAAAATTC
PRKAR1A_EX9_2_S	Sense	AAAGTTGTACGCTCTAAGAGGNNNNNNNNCTTCAGCTTCCCGATATCCGACGGTAGTGTGTTTGAAGATGGGCAGAAG
PRKAR1A_Ex9_7_A	Antisense	CTCCCTGCACCACAATCTTCNNNNNNNNCTTCAGCTTCCCGATATCCGACGGTAGTGTGAGCGTACAACTTTTTAAAG
PRKAR1A_EX10_1_S	Sense	GTTGAAGTGGGAAGATTGGGNNNNNNNNCTTCAGCTTCCCGATATCCGACGGTAGTGTGGTAGTTAAAATTGCATAGG
PRKAR1A_EX10_3_A	Antisense	CTATAATAAAATCACCAAAAAGCTNNNNNNNNCTTCAGCTTCCCGATATCCGACGGTAGTGTTGACTTAAAGAAACCA
PRKAR1A_EX10_2_S	Sense	GTCACCTCTCAGTGAGATATTGNNNNNNNNCTTCAGCTTCCCGATATCCGACGGTAGTGTTTATAGGGGTCAGCTGCT
PRKAR1A_EX11_3_A	Antisense	TGGGTAACAGGCTAACTTCTANNNNNNNNCTTCAGCTTCCCGATATCCGACGGTAGTGTGAGCATGGGCCAAGAACAC
PRKAR1A_EX11_1_S	Sense	GCTCAGACATCCTCAAACGANNNNNNNNCTTCAGCTTCCCGATATCCGACGGTAGTGTACCCATCTTTGCTTTCTCCA
PRKAR1A_EX11_4_A	Antisense	CAAGGGGCCACGAGCAACANNNNNNNNCTTCAGCTTCCCGATATCCGACGGTAGTGTAGGGAGGCACAGGAGGCAGAT
PRKAR1A_EX11_2_S	Sense	CTCCTCTCCCCAATCCATGNNNNNNNNCTTCAGCTTCCCGATATCCGACGGTAGTGTTGCGTTAAGCTGGACCGACCT

## Sheet: Supplementary Table 3
T-nummer	Sample	Ion AmpliSeq c.HGVS-PRKAR1A	Ion AmpliSeq p.HGVS-PRKAR1A	Ion AmpliSeq reads SNV	Ion AmpliSeq VAF-PRKAR1A	smMIP c.HGVS-PRKAR1A	smMIP p.HGVS-PRKAR1A	smMIP reads SNV	smMIP VAF-PRKAR1A	Pathogenicity (ACMG scoring) §	Variant in Carney complex#	Variant in sporadic myxoma#
T00-00201	CM01	c.238delG	p.Asp80Metfs*49	1877	0.31	c.238delG	p.Asp80Metfs*49	508	0.24	Likely pathogenic (PVS1 + PM2)	No	No
		c.682C>T	p.Arg228Ter	4327	0.25	c.682C>T	p.Arg228Ter	310	0.25	Pathogenic (PVS1 + PS4 + PM2)	Yes (PMID: 20358582)	No
T03-14066	CM02	c.124C>T	p.Arg42Ter	915	0.2	c.124C>T	p.Arg42Ter	155	0.2	Pathogenic (PVS1 + PS4 + PM2)	Yes (PMID: 20358582)	Yes (PMID: 29262613)
		c.178-2A>T	splicing	1303	0.17	c.178-2A>T	splicing	150	0.19	Pathogenic (PVS1 + PM2)	Yes (PMID: 20358582)	No
T03-05546	CM03	c.623delG	p.Gly208Glufs*14	7000	0.26	c.623delG	p.Gly208Glufs*14	64	0.29	Pathogenic (PVS1 + PS4 + PM2)	Yes (PMID: 20358582)	No
		c.641delC	p.Thr214Metfs*8	1526	0.21	c.641delC	p.Thr214Metfs*8	42	0.28	Likely pathogenic (PVS1 + PM2)	No	No
T04-09242	CM04	c.87_91delGCTGC	p.Leu30Glnfs*13	67	0.12	No data				Likely pathogenic (PVS1 + PM2)	No	Yes (PMID: 29262613)
		c.251_252delinsG	p.Pro84Argfs*45	50	0.12					Likely pathogenic (PVS1 + PM2)	No	Yes (PMID: 29262613)
T05-08330	CM05	No data				No variant detected
T07-16885	CM06	No variant detected				No data
T07-14196	CM07	No variant detected				No variant detected
T08-05807	CM08	c.748_749delinsG	p.Leu250Valfs*7	330	0.06	No data				Likely pathogenic (PVS1 + PM2)	No	No
T08-06199	CM09	c.259C>T	p.Pro87Ser	646	0.08	No data				Variant of uncertain significance (PP2 +PM2)	No	No
		c.679G>A	p.Asp227Asn	1511	0.06					Variant of uncertain significance (PP2 +PM2)	No	No
T09-11732	CM10	No variant detected				No data
T09-15976	CM11	c.101delC	p.Ser34Leufs*95	3094	0.17	c.101delC	p.Ser34LeufsTer95	58*	0.73	Pathogenic (PVS1 + PM2)	Yes (PMID: 20358582)	No
T10-04308	CM12	c.786G>A	p.Trp262Ter	214	0.18	No data				Likely pathogenic (PVS1 + PM2)	No (Yes: Indel, fs Trp262)	No
T10-09914	CM13	c.21delC	p.Ala8Profs*121	680	0.09	No data				Likely pathogenic (PVS1 + PM2)	No	No
		c.78_79delCA	p.Ile27Serfs*17	1430	0.11					Pathogenic (PVS1 + PM2)	Yes (PMID: 31264077)	No
T10-09999	CM14	No variant detected				No data
T10-24436	CM15	c.463delT	p.Ser155Argfs*10	1730	0.16	c.463delT	p.Ser155ArgfsTer10	20	0.16	Pathogenic (PVS1 + PM2)	Yes (PMID: 20358582)	No
T10-25480	CM16	c.955G>A	p.Gly319Arg	35	0.1	No variant detected				Variant of uncertain significance (PP2 +PM2)	No	No
T11-06370	CM17	No variant detected				No variant detected
T11-10897	CM18	c.514delG	p.Asp172Ilefs*5	905	0.2	c.514delG	p.Asp172IlefsTer5	22	0.14	Pathogenic (PVS1 + PM2)	Yes (PMID: 36456122)	Yes (PMID: 24618615)
		c.846delT	p.Ile282Metfs*15	624	0.17	c.846delT	p.Ile282MetfsTer15	62	0.23	Likely pathogenic (PVS1 + PM2)	No	No
T11-13026	CM19	No variant detected				No variant detected
T11-20998	CM20	No variant detected				No variant detected
T12-16583	CM21	No variant detected				No variant detected
T13-70143	CM22	c.124C>T	p.Arg42Ter	245	0.07	No data				Pathogenic (PVS1 + PS4 + PM2)	Yes (PMID: 20358582)	Yes (PMID: 29262613)
		c.375G>A	p.Met125Ile	338	0.07					Variant of uncertain significance (PP2 + PM2)	No	No
		c.38G>A	p.Arg13His	314	0.15					Variant of uncertain significance (PP2 + PM2)	No	No
		c.547G>A	p.Asp183Asn	166	0.26					Variant of uncertain significance (PP2 + PM2)	No	No
T16-15822	CM23	No variant detected				No variant detected
T16-19759	CM24	c.76_85dupAACATTCAAG	p.Ala29Glufs*19	6197	0.33	c.76_85dupAACATTCAAG	p.Ala29GlufsTer19	96	0.44	Pathogenic (PVS1 + PM2)	Yes (PMID: 20358582)	No
		c.619delT	p.Tyr207Metfs*15	9709	0.38	c.619delT	p.Tyr207MetfsTer15	178	0.36	Pathogenic (PVS1 + PM2)	Yes (PMID: 20358582)	No
§ " Pathogenic" with score PVS1 + PM2 (+ PS4), and variant in Carney complex; " Likely pathogenic" with score PVS1 + PM2, but unknown variant in Carney complex; " variant of uncertain significance" with score PP2 + PM2
# Frameshift mutations have been compared at the affected PRKAR1A amino acid position (column D)
* This region was covered by < 100 reads
